# Supplementary material for: A combination of biomarkers for predicting stallion sperm fertility
Source: Vet Res Commun. 2024 Apr 23;48(4):2157–69. doi: 10.1007/s11259-024-10372-6 (PMC11315738; doi:10.1007/s11259-024-10372-6)
Supplement: Supplementary file 1 — Supplementary file1 (XLSX 23 KB) [file 11259_2024_10372_MOESM1_ESM.xlsx]

## Sheet: Supplementary Table 1
r/p-value	STR	ALH	CV % UR DCFDA O	MFI Dead CVHE	MFI Live CVHE	UL CVJCMSOX	PM	%SYBR LIVE	TM	VAP	VCL	VSL	LIN	WOB	BCF	ACRO UL	ACRO UR	ACRO LL	ACRO LR	% JC+	CV % UL DCFDA O	CV % LL DCFDA O	CV % LR DCFDA O	MFI Live CVDCFDA	MFI Dead CVDCFDA	CV %UL HE O	CV %UR HE O	CV %LL HE O	CV %LR HE O	CV	UR CVJCMSOX	LL CVJCMSOX	LRCVJCMSOX	%DFI	%Higreen
Pregnancy rate	0.42972	-0.26412	0.22956	-0.46404	-0.21779	0.19199	0.22136	0.07756	0.05115	-0.15865	-0.14883	0.00609	0.16778	-0.03165	0.11797	0.0953	-0.17647	0.05865	-0.14418	-0.04945	0.07062	-0.08861	0.05862	0.0005	-0.09409	0.13541	-0.09635	-0.05493	-0.07954	0.12149	-0.05785	0.20071	-0.19897	-0.19291	-0.18006
	0.0006	0.0414	0.0918	0.0004	0.1102	0.1602	0.0892	0.5558	0.6979	0.226	0.2564	0.9632	0.2	0.8103	0.3693	0.4807	0.1891	0.6648	0.2846	0.7149	0.6084	0.52	0.6707	0.9971	0.4944	0.3243	0.4841	0.6904	0.5638	0.3769	0.6748	0.1418	0.1453	0.1397	0.1686
STR		-0.4078	0.04167	-0.06124	-0.19637	-0.04975	0.01849	0.13707	-0.23541	-0.05779	-0.15634	0.2769	0.68822	0.39179	0.47529	-0.12144	-0.04304	0.10378	-0.09893	0.26718	-0.00582	-0.00629	0.19525	0.12745	0.13809	0.11073	-0.20547	-0.03386	0.00687	0.13094	0.21144	0.15161	-0.0294	-0.00363	0.02776
		0.0012	0.7626	0.6569	0.1507	0.7183	0.8885	0.2963	0.0702	0.661	0.2329	0.0322	<,0001	0.002	0.0001	0.3682	0.7506	0.4423	0.4641	0.0445	0.9664	0.9637	0.1531	0.3538	0.3147	0.4209	0.1323	0.8061	0.9603	0.3406	0.1212	0.2692	0.8313	0.9781	0.8332
ALH			0.01362	0.07284	-0.05892	-0.39495	0.24339	0.05342	0.39359	0.66927	0.65321	0.49871	-0.27526	-0.19334	-0.06692	-0.05009	-0.03561	0.05548	-0.09646	0.03634	-0.07283	0.08441	-0.08571	-0.05869	0.00738	-0.01629	-0.11345	0.05437	0.07455	-0.0149	-0.22737	-0.19957	0.38924	0.00403	-0.01108
			0.9214	0.5971	0.6692	0.0028	0.0609	0.6852	0.0019	<,0001	<,0001	<,0001	0.0333	0.1388	0.6114	0.7114	0.7926	0.6819	0.4754	0.7884	0.5972	0.5401	0.5338	0.6704	0.9573	0.9061	0.4096	0.6934	0.5885	0.914	0.095	0.1441	0.0033	0.9756	0.933
CV % UR DCFDA O				-0.08998	-0.18374	-0.02485	0.27858	0.26178	0.1494	0.26021	0.21698	0.28324	0.06324	-0.02093	0.1399	-0.34191	-0.08209	0.25816	0.07852	0.11779	0.02761	-0.08064	0.37056	0.60198	0.52107	0.22068	-0.28798	0.07111	-0.07918	0.01104	0.10102	-0.03697	-0.02733	-0.10132	-0.57647
				0.5136	0.1793	0.8571	0.0394	0.0535	0.2763	0.055	0.1116	0.0361	0.6465	0.8795	0.3083	0.0106	0.5513	0.057	0.5688	0.3917	0.8414	0.5584	0.0054	<,0001	<,0001	0.1054	0.033	0.6059	0.5655	0.9362	0.463	0.7887	0.843	0.4617	<,0001
MFI Dead CVHE					0.57138	-0.10331	-0.18881	-0.19267	-0.1297	0.0849	0.08114	0.05285	0.11383	-0.08344	0.06975	0.08151	0.32361	-0.25725	-0.12254	-0.06865	-0.17963	0.185	0.12142	0.33587	0.38779	-0.22152	0.07194	-0.18317	0.22354	-0.16505	0.13051	-0.14558	-0.00539	0.1285	0.02095
					<,0001	0.4529	0.1674	0.1588	0.3453	0.5377	0.5559	0.7016	0.408	0.5447	0.6128	0.5541	0.016	0.058	0.3728	0.6185	0.1894	0.1763	0.3772	0.0122	0.0034	0.1041	0.6017	0.1807	0.1009	0.2285	0.3422	0.2889	0.9689	0.3498	0.8793
MFI Live CVHE						0.23267	-0.05083	-0.32035	0.0583	-0.09481	-0.05191	-0.15713	-0.12524	-0.28731	-0.05214	0.42975	0.06155	-0.29816	-0.114	-0.37467	-0.06975	0.07781	-0.01959	0.10487	0.08798	-0.4778	0.74269	-0.17621	0.10559	-0.00452	-0.05523	0.11486	-0.28196	-0.04326	-0.04318
						0.0874	0.7124	0.0171	0.6724	0.4911	0.7066	0.2519	0.3623	0.0334	0.7054	0.0011	0.6553	0.027	0.4073	0.0048	0.6129	0.5723	0.8871	0.4461	0.523	0.0002	<,0001	0.1981	0.4429	0.9739	0.6888	0.4037	0.037	0.7538	0.7542
UL CVJCMSOX							-0.04285	-0.35013	-0.05672	-0.45076	-0.37065	-0.44006	-0.2638	-0.24712	-0.16803	0.50981	0.07492	-0.3582	0.04916	-0.63656	-0.08134	0.07484	0.12381	-0.08952	-0.19685	-0.26078	0.33882	-0.09438	0.09603	-0.18576	0.16284	0.38169	-0.83586	0.1881	-0.11902
							0.7561	0.0088	0.6808	0.0006	0.0053	0.0008	0.0516	0.0689	0.2201	<,0001	0.5867	0.0072	0.7215	<,0001	0.555	0.5871	0.3678	0.5157	0.1497	0.0545	0.0114	0.4931	0.4855	0.1745	0.2349	0.004	<,0001	0.1691	0.3868
PM								0.39752	0.93994	0.35175	0.34233	0.35971	-0.01783	-0.11954	0.42438	-0.11563	-0.59294	0.45584	-0.13036	0.08642	0.42382	-0.43573	-0.2025	0.01569	-0.01216	0.40259	0.04565	-0.21069	-0.42205	0.50729	-0.3088	0.21027	0.18724	-0.42927	-0.22458
								0.0017	<,0001	0.0059	0.0074	0.0048	0.8924	0.363	0.0007	0.3917	<,0001	0.0004	0.3338	0.5227	0.0013	0.0009	0.1381	0.9095	0.9298	0.0023	0.7407	0.1226	0.0013	<,0001	0.0218	0.1234	0.171	0.0006	0.0845
%SYBR LIVE									0.32946	0.22156	0.19082	0.26358	0.01068	0.09949	0.25424	-0.81864	-0.65054	0.92343	-0.08603	0.47209	0.74426	-0.75726	-0.20062	0.05559	0.12631	0.86392	-0.23316	-0.03362	-0.77992	0.73421	-0.08371	0.03163	0.38405	-0.77717	0.02068
									0.0102	0.0889	0.1442	0.0419	0.9355	0.4495	0.05	<,0001	<,0001	<,0001	0.5246	0.0002	<,0001	<,0001	0.1419	0.6869	0.3582	<,0001	0.0867	0.8075	<,0001	<,0001	0.5434	0.8187	0.0038	<,0001	0.8754
TM										0.35046	0.33859	0.26998	-0.14591	-0.13469	0.27498	-0.03087	-0.5619	0.38467	-0.14431	-0.01333	0.43198	-0.43271	-0.30884	-0.09778	-0.12098	0.33341	0.17481	-0.25941	-0.41559	0.48577	-0.37797	0.15649	0.2064	-0.42437	-0.17233
										0.006	0.0081	0.037	0.266	0.3049	0.0335	0.8197	<,0001	0.0031	0.2842	0.9216	0.001	0.001	0.0218	0.4776	0.379	0.0129	0.2018	0.0558	0.0016	0.0002	0.0044	0.2539	0.1306	0.0007	0.1879
VAP											0.95675	0.94114	-0.06801	-0.14693	0.46465	-0.25987	-0.12584	0.23959	0.00159	0.24483	-0.00958	-0.0016	0.20535	0.20764	0.26343	0.0928	-0.18091	0.24079	-0.03226	0.07051	-0.07125	-0.18417	0.41395	-0.08774	-0.15933
											<,0001	<,0001	0.6056	0.2626	0.0002	0.0509	0.351	0.0727	0.9906	0.0664	0.9446	0.9907	0.1326	0.1282	0.052	0.5004	0.1862	0.0766	0.8151	0.609	0.6052	0.1783	0.0017	0.505	0.224
VCL												0.86675	-0.2554	-0.39341	0.37281	-0.22232	-0.1133	0.20768	0.04178	0.18203	-0.02408	0.01208	0.23095	0.19836	0.26586	0.06546	-0.15675	0.28764	-0.02467	0.03173	-0.04019	-0.16415	0.33632	-0.09707	-0.14259
												<,0001	0.0489	0.0019	0.0034	0.0965	0.4014	0.1211	0.7576	0.1754	0.8615	0.9302	0.0898	0.1466	0.0498	0.6349	0.2531	0.0332	0.8581	0.8181	0.7708	0.2311	0.0121	0.4606	0.2771
VSL													0.17014	-0.01632	0.60183	-0.28938	-0.14356	0.26969	-0.03525	0.32769	-0.00596	-0.00973	0.26081	0.242	0.2968	0.12829	-0.23545	0.212	-0.03377	0.10985	-0.0114	-0.12241	0.38688	-0.09265	-0.15339
													0.1937	0.9015	<,0001	0.029	0.2867	0.0425	0.7946	0.0128	0.9655	0.9438	0.0544	0.0751	0.0278	0.3506	0.0835	0.1202	0.8067	0.4246	0.9342	0.3733	0.0035	0.4814	0.242
LIN														0.65047	0.37589	-0.02642	0.04057	-0.00742	-0.14661	0.2813	-0.06072	0.05782	0.03669	0.15944	0.11858	0.02341	-0.14812	-0.05649	0.0703	0.05599	0.08419	0.00747	0.13176	0.11932	-0.03439
														<,0001	0.0031	0.8454	0.7644	0.9563	0.2765	0.034	0.6596	0.675	0.7903	0.2449	0.3885	0.8653	0.2805	0.6821	0.61	0.6848	0.5411	0.9569	0.3376	0.3638	0.7942
WOB															0.18636	-0.18456	0.01448	0.10467	-0.0684	0.25208	-0.00348	0.00812	-0.09419	0.00695	-0.03167	0.12141	-0.23091	-0.10329	0.02143	0.06321	-0.07026	-0.01228	0.25433	0.12417	-0.00097
															0.154	0.1693	0.9149	0.4384	0.6132	0.0585	0.9799	0.9531	0.494	0.9598	0.8184	0.3772	0.0899	0.453	0.8766	0.6466	0.6102	0.9291	0.061	0.3445	0.9942
BCF																-0.10854	-0.37889	0.31275	-0.13476	0.24781	0.22406	-0.23181	0.06241	0.2615	0.23313	0.24499	-0.04367	0.10493	-0.25247	0.34138	0.06893	0.0571	0.20379	-0.13325	0.08856
																0.4216	0.0037	0.0179	0.3176	0.0631	0.1001	0.0886	0.6508	0.0538	0.0867	0.0714	0.7516	0.4458	0.0629	0.0107	0.617	0.6788	0.1356	0.3101	0.501
ACRO UL																	0.25187	-0.77253	-0.0642	-0.56522	-0.40979	0.428	0.02272	-0.23277	-0.3102	-0.69166	0.5117	-0.12744	0.4601	-0.38235	-0.026	0.17466	-0.46485	0.50174	0.10156
																	0.0587	<,0001	0.6352	<,0001	0.0019	0.0011	0.8692	0.0872	0.0212	<,0001	<,0001	0.3538	0.0004	0.004	0.8506	0.2022	0.0003	<,0001	0.4522
ACRO UR																		-0.80859	0.27153	-0.16	-0.83173	0.83519	0.38274	0.18608	0.14919	-0.67282	-0.26775	0.24746	0.83332	-0.8992	0.26842	-0.11792	-0.26058	0.65042	-0.20998
																		<,0001	0.041	0.2345	<,0001	<,0001	0.0039	0.1737	0.277	<,0001	0.0481	0.0685	<,0001	<,0001	0.0475	0.3912	0.0547	<,0001	0.1169
ACRO LL																			-0.15765	0.44947	0.79066	-0.80399	-0.26175	0.02289	0.09594	0.85734	-0.13456	-0.0878	-0.8216	0.82023	-0.16545	-0.03004	0.45632	-0.72738	0.07861
																			0.2415	0.0005	<,0001	<,0001	0.0536	0.8683	0.4859	<,0001	0.3273	0.5238	<,0001	<,0001	0.2274	0.8276	0.0005	<,0001	0.5611
ACRO LR																				-0.05438	-0.16591	0.16595	0.03651	-0.03268	-0.10391	-0.1187	-0.08074	0.29135	0.12689	-0.29408	0.39454	-0.08079	-0.25045	-0.00598	-0.12947
																				0.6879	0.226	0.2259	0.7913	0.8128	0.4503	0.388	0.5579	0.0309	0.3559	0.0293	0.0029	0.5576	0.0651	0.9648	0.3371
% JC+																					0.21133	-0.21516	-0.01234	0.09907	0.17774	0.44032	-0.42905	0.09819	-0.23552	0.20884	0.03384	-0.20914	0.5552	-0.18289	0.0894
																					0.1214	0.1147	0.9287	0.4718	0.1942	0.0008	0.0011	0.4757	0.0835	0.126	0.8062	0.1254	<,0001	0.1733	0.5084
CV % UL DCFDA O																						-0.99773	-0.43096	-0.29057	-0.23785	0.84198	0.24723	-0.33432	-0.98777	0.88988	-0.10998	0.01405	0.17157	-0.77706	0.2351
																						<,0001	0.001	0.0314	0.0804	<,0001	0.0688	0.0126	<,0001	<,0001	0.4241	0.9189	0.2104	<,0001	0.084
CV % LL DCFDA O																							0.38355	0.25141	0.20043	-0.85217	-0.22933	0.33358	0.98835	-0.88861	0.10349	-0.01486	-0.16337	0.78052	-0.20755
																							0.0038	0.0641	0.1423	<,0001	0.0921	0.0128	<,0001	<,0001	0.4521	0.9142	0.2334	<,0001	0.1284
CV % LR DCFDA O																								0.42911	0.51364	-0.25543	-0.27657	0.19184	0.4024	-0.42851	0.17201	-0.00874	-0.16972	0.35532	-0.14893
																								0.0011	<,0001	0.0598	0.041	0.1606	0.0023	0.0011	0.2092	0.9495	0.2154	0.0078	0.2778
MFI Live CVDCFDA																									0.90108	-0.08015	-0.32594	0.21111	0.24119	-0.23001	0.21499	0.03286	-0.0465	0.11881	-0.45177
																									<,0001	0.5608	0.0152	0.1218	0.0761	0.0912	0.115	0.8118	0.736	0.3876	0.0005
MFI Dead CVDCFDA																										-0.0169	-0.35814	0.21567	0.19175	-0.18177	0.17828	-0.0696	0.10478	0.08334	-0.35416
																										0.9025	0.0073	0.1138	0.1608	0.1841	0.1928	0.6136	0.4465	0.5452	0.008
CV %UL HE O																											-0.31285	-0.19554	-0.85274	0.72545	-0.02289	-0.06432	0.32409	-0.64797	0.11697
																											0.02	0.1525	<,0001	<,0001	0.8683	0.6408	0.0158	<,0001	0.3951
CV %UR HE O																												-0.24368	-0.209	0.269	-0.15521	0.14767	-0.29444	-0.21521	0.163
																												0.073	0.1257	0.047	0.2578	0.282	0.0291	0.1146	0.2344
CV %LL HE O																													0.19039	-0.33404	0.05629	-0.02377	0.05408	0.15792	-0.07055
																													0.1638	0.0127	0.6831	0.8633	0.695	0.2495	0.6088
CV %LR HE O																														-0.87629	0.10565	-0.01352	-0.18289	0.79058	-0.20803
																														<,0001	0.4427	0.922	0.1814	<,0001	0.1275
CV																															-0.28212	0.08274	0.2999	-0.76929	0.23474
																															0.0369	0.5481	0.0261	<,0001	0.0845
UR CVJCMSOX																																-0.21224	-0.51202	0.18984	-0.029
																																0.1198	<,0001	0.1651	0.8335
LL CVJCMSOX																																	-0.36311	-0.11001	-0.11585
																																	0.0064	0.424	0.3996
LR CVJCMSOX																																		-0.19877	0.20652
																																		0.1457	0.1303
%DFI																																			-0.03656
																																			0.7815
